# Supplementary material for: High-fidelity DNA ligation enforces accurate Okazaki fragment maturation during DNA replication
Source: Nat Commun. 2021 Jan 20;12:482. doi: 10.1038/s41467-020-20800-1 (PMC7817679; doi:10.1038/s41467-020-20800-1)
Supplement: Supplementary file 6 — Source Data [file 41467_2020_20800_MOESM6_ESM.xlsx]

## Sheet: fig. 1b
Mutation rate measurements:			wt			Cdc9-EEAA
wt	cdc9-EE/AA		Median	Upper 95% CI	Lower 95% CI	Median	Upper 95% CI	Lower 95% CI
1.0334e-07	2.6026e-08		1.5	3.1	1	4.2	6.2	2.6
8.2171e-08	3.0308e-07
3.796e-08	5.9281e-08
1.9706e-08	1.6582e-08
3.146e-08	2.2026e-08
5.0788e-09	1.9399e-07
1.882e-07	7.7662e-08
6.0223e-08	2.6185e-08
1.3045e-08	6.1981e-08
1.4952e-08	3.8776e-08
1.2305e-08	4.4179e-08
1.8538e-08	1.0167e-07
1.5543e-08	7.8065e-08
3.1411e-08	9.3745e-08
3.5262e-08	2.5372e-07
2.2316e-08	7.6162e-08
1.5171e-08	1.6561e-08
8.3912e-08	1.9363e-07
3.8035e-08	3.9299e-08
3.3122e-08	6.835e-08
2.1713e-08	5.6168e-08
5.3441e-09	1.2403e-08
1.4899e-08	1.1515e-07
7.8193e-09	2.1787e-08
7.9878e-09	4.6728e-08
6.7129e-09	3.217e-07
9.5612e-09	3.2968e-08
1.4951e-08	6.8525e-08
3.1848e-09	2.485e-08
1.0257e-08	6.2387e-08
5.4318e-09	6.786e-08
6.0942e-09	2.6328e-07
9.6381e-09	4.2924e-08
1.0052e-08	2.7671e-07
	3.2105e-08
	2.3006e-08
	8.3803e-08
	4.0575e-08
	4.3176e-08
	8.2409e-08
	8.0677e-09
	2.3627e-08
	2.2291e-08
	9.2516e-09
	5.6423e-09
	3.3934e-08
	1.643e-08
	2.5988e-08
	2.7131e-08
	2.5918e-08
	2.429e-08
	2.3727e-08

## Sheet: fig. 1e
Mutation rate measurements:
wt	cdc9-EE/AA	msh6D	cdc9-EE/AA msh6D	msh3D	cdc9-EE/AA msh3D	msh2D	cdc9-EE/AA msh2D	rad27D	cdc9-EE/AA rad27D
1.0334e-07	2.6026e-08	3.53845e-07	1.69499e-06	4.46957e-08	6.62347e-07	1.3449e-06	7.0401e-06	8.31037e-07	4.52867e-06
8.2171e-08	3.0308e-07	5.60541e-07	3.49149e-06	8.30804e-08	5.20106e-08	1.5247e-06	2.3154e-06	6.75083e-07	6.53081e-06
3.796e-08	5.9281e-08	2.90535e-07	1.53965e-06	5.75096e-08	5.89519e-07	1.1303e-06	6.0389e-06	7.08803e-07	6.72336e-06
1.9706e-08	1.6582e-08	4.30994e-07	2.10429e-06	5.99713e-08	1.46752e-07	1.2644e-06	1.1221e-05	6.29767e-06	8.91392e-07
3.146e-08	2.2026e-08	2.68935e-07	1.39199e-06	4.5417e-08	7.51379e-08	1.3062e-06	2.5627e-06	8.82385e-07	1.07199e-05
5.0788e-09	1.9399e-07	4.77454e-07	1.45948e-06	5.14646e-08	7.37508e-08	1.2049e-06	6.7905e-06	1.13883e-06	3.16674e-06
1.882e-07	7.7662e-08	3.96025e-07	5.70627e-07	5.19973e-08	1.08334e-07	1.611e-06	3.5677e-06	1.12927e-06	1.2617e-05
6.0223e-08	2.6185e-08	4.94056e-07	8.329e-07	2.64367e-08	7.30481e-08	4.1629e-06	1.5438e-05	9.80094e-07	4.12024e-06
1.3045e-08	6.1981e-08	3.37722e-07	8.83567e-07	9.95395e-08	7.95475e-08	8.8745e-07	4.0581e-06	4.4484e-07	5.87478e-06		wt			cdc9-EE/AA			msh6D			cdc9-EE/AA msh6D			msh3D			cdc9-EE/AA msh3D			msh2D			cdc9-EE/AA msh2D			rad27D			cdc9-EE/AA rad27D
1.4952e-08	3.8776e-08	2.96818e-07	1.65918e-06	3.68027e-08	8.25735e-08	2.1117e-06	2.7702e-06	3.71986e-07	3.97519e-06		Median	Upper 95% CI	Lower 95% CI	Median	Upper 95% CI	Lower 95% CI	Median	Upper 95% CI	Lower 95% CI	Median	Upper 95% CI	Lower 95% CI	Median	Upper 95% CI	Lower 95% CI	Median	Upper 95% CI	Lower 95% CI	Median	Upper 95% CI	Lower 95% CI	Median	Upper 95% CI	Lower 95% CI	Median	Upper 95% CI	Lower 95% CI	Median	Upper 95% CI	Lower 95% CI
1.2305e-08	4.4179e-08	4.03714e-07	1.0375e-06	5.14181e-08	1.55122e-07	1.3188e-06	1.4296e-06	6.68458e-07	4.14162e-06		1.5	3.1	1	4.2	6.2	2.6	33	39	27	100	150	72	4.2	5.5	3.3	15	19	13	72	120	58	300	400	230	110	160	99	980	1100	840
1.8538e-08	1.0167e-07	3.66197e-07	9.16991e-07	1.17953e-08	1.50721e-07	3.2209e-06	1.7008e-06	1.70225e-06	1.47603e-06
1.5543e-08	7.8065e-08	3.75037e-07	2.15443e-06	2.96971e-08	1.08464e-07	1.5599e-06	3.8301e-06	5.69851e-07	4.9732e-06
3.1411e-08	9.3745e-08	3.28776e-07	1.82712e-06	7.0429e-08	8.36041e-08	1.232e-06	4.4739e-06	1.62902e-06	5.46983e-07
3.5262e-08	2.5372e-07	2.70157e-07	1.52427e-06	2.84318e-08	1.4393e-07	1.2662e-06	2.8607e-06	1.33187e-06	1.40677e-05
2.2316e-08	7.6162e-08	3.08886e-07	2.52073e-08	5.51777e-08	1.03603e-07	1.1138e-06	9.9245e-07	2.09583e-06	2.04105e-06
1.5171e-08	1.6561e-08	3.35223e-07	7.68541e-07	1.82053e-08	1.04794e-07	1.0253e-06	1.4708e-06	6.08192e-07	2.30689e-06
8.3912e-08	1.9363e-07	1.54977e-06	2.2459e-06	7.78351e-08	2.58776e-07	1.0414e-06	8.3827e-07	7.12745e-07	7.06942e-06
3.8035e-08	3.9299e-08	4.76328e-07	1.14157e-06	3.87392e-08	3.38189e-07	3.092e-08	2.2931e-05	1.82246e-06	1.04129e-06
3.3122e-08	6.835e-08	3.7849e-07	8.00212e-07	5.10664e-08	3.6514e-07	1.4348e-06	2.3466e-06	1.6214e-06	3.19807e-06
2.1713e-08	5.6168e-08	6.47736e-07	9.58536e-07	1.06007e-08	2.02909e-07	8.898e-07	4.9625e-07	5.04252e-06	7.9548e-06
5.3441e-09	1.2403e-08	1.85232e-07	3.29845e-07	6.84014e-08	8.51898e-08	6.2854e-07	2.5348e-06	1.31653e-06	3.60428e-06
1.4899e-08	1.1515e-07	4.56265e-07	3.34018e-06		9.14439e-08	3.8252e-07	3.2755e-07	7.2401e-07	1.04124e-05
7.8193e-09	2.1787e-08	4.14422e-07	1.64517e-06		1.83332e-07	1.197e-06	2.8917e-07	4.88711e-07	5.31732e-06
7.9878e-09	4.6728e-08	4.25202e-07	4.15413e-07		1.2588e-07	5.7265e-07	1.1662e-06	1.66207e-06	9.73683e-06
6.7129e-09	3.217e-07	2.22401e-07	4.72033e-06		4.95886e-07	3.7046e-07	2.3848e-06	1.02185e-06	1.79943e-05
9.5612e-09	3.2968e-08	7.8116e-07	1.16139e-06		2e-07	1.3515e-06	2.6065e-07	5.7361e-07	1.03072e-05
1.4951e-08	6.8525e-08	2.76711e-07	6.89145e-07		5.46449e-08	2.5314e-07	2.6856e-05	1.14795e-06	3.95178e-06
3.1848e-09	2.485e-08	2.54535e-07	3.7179e-07		2.56348e-07	6.481e-07	1.6594e-05	1.4902e-06	7.3375e-06
1.0257e-08	6.2387e-08	4.97261e-07	8.39312e-07		7.21113e-07	5.7355e-07	3.7233e-06	1.84189e-06	5.70495e-06
5.4318e-09	6.786e-08	2.44903e-07	2.00725e-06		1.89826e-07	2.9048e-07	4.7168e-06	7.90754e-07	1.21777e-05
6.0942e-09	2.6328e-07	2.81061e-07	4.1553e-07		1.87635e-07	2.3072e-07	2.8424e-06	6.91569e-07	5.94328e-06
9.6381e-09	4.2924e-08	3.51058e-07	5.66174e-07		2.0855e-07	5.8388e-07	1.8352e-06	8.10503e-07	6.98345e-06
1.0052e-08	2.7671e-07	5.32203e-07			3.05939e-07	3.8312e-07	3.988e-06	6.87205e-07	4.23394e-07
	3.2105e-08	2.23442e-07			1.45646e-07	6.0521e-07	3.9809e-06	1.67133e-06	3.60841e-05
	2.3006e-08	9.63537e-08			1.59587e-07	4.9432e-07	1.4911e-06	2.08871e-07	4.93424e-06
	8.3803e-08	1.20421e-07			8.98756e-08	7.2088e-07	2.1107e-06	1.89151e-07	1.7159e-05
	4.0575e-08	1.67071e-07			1.74057e-07	7.2471e-07	6.6646e-06	6.71503e-07	8.21775e-06
	4.3176e-08	8.80053e-08			6.67825e-08	3.6896e-07	3.0153e-06	2.9121e-06	9.57934e-06
	8.2409e-08				9.40816e-08	4.8083e-07	2.9966e-06	1.0088e-06	7.96943e-06
	8.0677e-09				2.8993e-07	3.9438e-07	3.8968e-06	1.96785e-07	4.32497e-06
	2.3627e-08				1.73817e-07	1.1898e-06	4.9782e-06	1.03508e-06	3.93975e-06
	2.2291e-08				1.08344e-07	2.6972e-07	3.1346e-06	1.38743e-06	1.57662e-05
	9.2516e-09				1.31992e-07	4.4185e-07	1.9231e-05	1.63539e-05	6.69723e-06
	5.6423e-09				1.00777e-07	6.9418e-07	2.0937e-06	3.57107e-06	4.67851e-06
	3.3934e-08				1.04406e-07	6.7487e-07	6.8265e-06	3.62495e-06	3.77154e-06
	1.643e-08				2.29705e-07	5.322e-07	2.2755e-06	9.47382e-06	1.68493e-06
	2.5988e-08				3.87626e-07		3.6822e-07	4.62697e-06	1.56221e-05
	2.7131e-08						1.0823e-06	2.96795e-06	2.03156e-06
	2.5918e-08						6.2329e-05	9.42297e-06	6.48439e-06
	2.429e-08						6.3719e-06	6.04036e-06	6.92077e-06
	2.3727e-08						6.432e-06	4.38102e-06	2.64041e-05
							1.9563e-06	2.61298e-06	1.3588e-05
							1.4941e-06	1.94712e-06	3.44451e-05
							3.8394e-07	3.17484e-06	1.06594e-05
							4.3312e-06	1.86457e-06	2.07804e-05
							6.9088e-06	9.52553e-06	4.71235e-06
							5.4196e-06	2.68245e-06	4.42091e-06
							6.7159e-06	1.84144e-06	5.87337e-06
							4.0424e-06	1.37349e-06	3.66857e-05
							6.8899e-07	1.61406e-06	7.10617e-06
							5.1816e-06	1.36568e-06	1.06446e-06
							2.9609e-06	6.35399e-06	9.44971e-06
							4.7822e-06	5.94783e-06	1.38683e-05
							1.4793e-06	3.64035e-06	4.19758e-06
							2.3903e-06	9.0524e-07	8.3587e-06
							5.1851e-07	1.78553e-06	2.47719e-06
							7.4083e-06	1.59186e-06	1.16243e-05
							1.5197e-06	1.72195e-06	9.75497e-06
							5.1661e-06	5.99596e-07	1.21347e-05
							1.1272e-06	2.54667e-07	1.42773e-05
							1.3594e-06	5.65293e-07	4.65579e-06
							2.5919e-05	1.17216e-06	4.35217e-06
							2.2184e-06	1.04469e-06	3.14617e-05
							8.9814e-07	6.4736e-07	1.7588e-05
							1.2896e-06	2.02096e-06	2.13876e-05
							3.2497e-06	6.94053e-07	1.3483e-05
							3.556e-06	1.0494e-06	5.01347e-06
							8.1175e-07	2.29049e-06	2.3924e-06
							6.1364e-06	8.52689e-07	5.3789e-06
							4.4962e-06	4.10713e-06	2.81328e-06
								1.24926e-06	4.87833e-06
								8.39847e-07	2.86866e-06
								2.41159e-07	4.03417e-06
								4.14043e-06	4.37033e-06
								6.63564e-07	1.00084e-05
								4.12554e-07	7.00632e-06
								9.9178e-07	2.98483e-06
								1.12167e-06	1.97044e-06
								6.37691e-07	4.60806e-05
								2.36802e-06	1.29949e-05
								5.0476e-07	2.48052e-05
								4.66101e-06	1.4371e-06
								9.22479e-07	1.4371e-06
								6.11399e-07	3.8933e-06
								3.20476e-07	3.74351e-06
								9.94461e-07	1.13808e-05
									9.51904e-07
									3.35587e-06
									6.88124e-06
									8.77357e-06
									3.77609e-05
									6.41889e-06
									9.85527e-06
									5.29992e-06
									1.81632e-06
									2.87286e-06
									2.94727e-06
									1.80854e-05
									1.34454e-06
									1.98448e-05
									5.39335e-06
									8.49175e-06
									3.96704e-06
									2.77731e-05
									2.8836e-05
									1.70712e-05
									9.61199e-06
									1.18964e-05
									8.45311e-06
									9.55584e-06
									6.61944e-06
									7.06942e-06
									5.64472e-06
									9.05741e-06
									1.43808e-05
									8.47616e-06
									2.59195e-05
									2.01343e-05
									1.58681e-05
									2.07374e-05
									1.34844e-05
									1.76136e-05
									2.16242e-05
									1.32404e-05
									1.85137e-05
									1.67057e-05
									1.05915e-05
									3.03071e-05
									1.41852e-05
									3.14503e-05
									2.46238e-05
									3.76784e-05
									2.09777e-06
									5.79269e-06
									8.27611e-06
									2.17955e-05
									6.68269e-06
									1.34095e-05
									1.43676e-05
									2.54966e-05
									2.40535e-05
									2.43421e-05
									2.64996e-06
									1.50974e-06
									1.38703e-05
									1.65527e-05
									9.59417e-06
									1.65019e-05
									1.33646e-05
									2.2293e-05
									1.19821e-05
									1.08782e-05
									1.14099e-05
									7.82792e-06
									1.48054e-05
									4.46821e-06
									2.16187e-06
									6.92308e-06
									2.5286e-05
									3.14835e-06
									1.35191e-05
									7.66595e-06
									1.10769e-05
									1.09092e-06
									1.516e-05
									2.28806e-05
									2.76629e-05
									8.35146e-06
									5.35396e-06
									3.84992e-06
									3.39173e-05
									7.64729e-06
									6.37621e-06
									1.02462e-05
									3.14997e-06
									1.96976e-05
									1.70881e-05
									1.69033e-05
									3.31805e-05
									9.35522e-06
									4.1429e-05
									2.17178e-05
									1.22166e-05
									1.51729e-05
									1.13219e-05
									1.46994e-05
									1.56507e-05
									2.24378e-05
									5.92144e-05
									7.68061e-06
									7.38462e-06
									1.31822e-05
									2.87463e-05
									5.831e-05
									8.156e-06
									1.69728e-05
									9.6316e-05
									1.45112e-05
									2.10355e-05
									1.77443e-05
									8.10823e-06
									6.32968e-06
									3.20635e-05
									1.4675e-05
									8.28382e-06
									7.32309e-05
									7.82535e-06
									6.60548e-06
									1.32427e-05
									2.85476e-05
									1.00096e-05
									1.67057e-05
									1.76136e-05
									7.0766e-06
									2.55846e-05
									1.20597e-05
									8.18712e-06
									1.25918e-05
									6.64525e-06
									2.61241e-05
									2.2536e-05
									8.25155e-06
									1.61361e-05
									1.87402e-05
									1.87402e-05
									2.36358e-05
									5.26613e-06
									2.06144e-05
									2.93577e-06
									3.73549e-05
									2.486e-05
									1.00269e-05
									1.93387e-05
									6.75144e-06
									5.94033e-06
									2.24378e-05
									8.65687e-06
									6.15385e-06
									1.09528e-05
									2.90016e-05
									7.01741e-06
									3.44315e-05
									9.87507e-06
									1.64616e-05
									1.05253e-05
									8.72497e-06
									1.39056e-05
									6.2692e-06
									5.46526e-06
									1.92096e-05

## Sheet: fig. 1f
Specific mutation rates (x 10-8)
	wt	cdc9-EE/AA	cdc9-EE/AA msh2D	msh2D	cdc9-EE/AA rad27D	rad27D
Substitutions	0.93	0.91	14	22	7	1.2
-1 frameshifts	0.086	0.22	38	40	7	3.5
+1 frameshifts	0.0079	2.8	225	4	600	1.2

## Sheet: fig. 5b
Fig. 5b-uncropped gel

## Sheet: fig. 5c
Fig. 5c-uncropped gel

## Sheet: fig. 5e
Fig. 5e
	cdc9WT-insC4
		Ligation			Abortive ligation			DNA substrate
	Protein concentration (nM)	Rep 1	Rep 2	Rep 3	Rep 1	Rep 2	Rep 3	Rep 1	Rep 2	Rep 3
	0	0	0	0	0	0	0	100	100	100
	10	1.09	1.41	1.29	0	0	0	98.91	98.59	98.71
	50	2.45	2.95	3.38	4.84	3.56	3.86	92.71	93.48	92.76
	100	3.51	5.17	2.89	9.25	8.74	7.58	87.27	86.09	89.53
	500	14.54	18.31	20.71	50.83	51.93	48.79	34.63	29.76	30.5
	1000	19.19	19.23	19.8	59.08	60.26	60.09	21.73	20.51	20.11
	5000	25.05	24.07	23.26	57.8	61.12	60.33	17.15	14.81	16.41
	cdc9EEAA-insC4
		Ligation			Abortive ligation			DNA substrate
	Protein concentration (nM)	Rep 1	Rep 2	Rep 3	Rep 1	Rep 2	Rep 3	Rep 1	Rep 2	Rep 3
	10	31.52	36.34	32.55	1.27	1.22	0	67.21	62.44	67.45
	50	70.94	77.94	78.23	5.36	3.75	3.44	23.7	18.31	18.33
	100	73.36	80.53	79.07	7.44	4.88	5.65	19.19	14.59	15.28
	500	78.49	81.74	80.35	7.41	6.7	7.28	14.11	11.56	12.37
	1000	79.35	83.47	78.74	7.75	6.07	7.98	12.9	10.46	13.28
	5000	83.23	83.76	84.93	5.48	5.15	4.41	11.3	11.09	10.66
	cdc9WT-nick control
		Ligation			Abortive ligation			DNA substrate
	Protein concentration (nM)	Rep 1	Rep 2	Rep 3	Rep 1	Rep 2	Rep 3	Rep 1	Rep 2	Rep 3
	10	75.37	80.08	84.32	0	0	0	24.63	19.2	15.68
	50	95.68	96.49	97.54	0	0	0	4.32	3.51	2.46
	100	96.82	97.48	97.54	0	0	0	3.18	2.52	2.46
	500	97.76	98.05	100	0.53	0	0	1.71	1.95	0
	1000	97.46	100	100	0.77	0	0	1.78	0	0
	5000	97.53	100	100	0.78	0	0	1.63	0	0
	cdc9EEAA-nick control
		Ligation			Abortive ligation			DNA substrate
	Protein concentration (nM)	Rep 1	Rep 2	Rep 3	Rep 1	Rep 2	Rep 3	Rep 1	Rep 2	Rep 3
	0	0	0	0	0	0	0	100	100	100
	10	76.74	71.2	72.55	0	0	0	23.26	28.8	27.45
	50	98.22	100	97.26	0	0	0	1.78	0	2.74
	100	96.12	96.69	100	0	0	0	3.88	3.31	0
	500	97.7	100	100	0.42	0	0	1.89	0	0
	1000	97.25	100	100	0.77	0	0	1.99	0	0
	5000	97.74	100	100	0.83	0	0	1.43	0	0

## Sheet: fig. 5f
Figure 5F-uncropped

## Sheet: Supplementary fig. 1b
Doubling time Measurements (min)
wt	cdc9-EE/AA	msh6D	cdc9-EE/AA msh6D	msh3D	cdc9-EE/AA msh3D	msh2D	cdc9-EE/AA msh2D	rad27D	cdc9-EE/AA rad27D
85.9302	68.7708	97.9	101.5	102.5	104.4	103.9	111.6	132.251	135.3
81.2875	80.7735	93.8	96.7	97.1	95.4	107.4	114.6	100.459	134.826
70.7094	85.5214	93.4	107.6	97.1	101	105.7	109.8	89.8028	138.289
79.4259	86.9369	97.8	99.8	97.4	96.6	108.7	112.1	121.052	118.432
97.2255	81.1722						108.5	156.55	131.445
84.0749	86.9562						110.9	167.707	140.02
79.6886	85.7251						107.3	130.566	125.672
83.5077	77.6238						107.1	124.293	142.913
71.7336	86.9827							148.671	154.522
84.8538	82.0126							128.49	143.462
71.4629	80.3614							112.126	185.402
86.22	88.9764							126.796	111.54
81.9919	84.1975							125.709	139.305
82.8663	76.5962							124.743	128.879
86.4063	89.8717							133.412	156.645
100.44	82.8263							88.839	143.941
65.8879	96.6433							133.711	157.389
94.8	77.8968							120.329	116.741
92.7	82.8934							112.093	162.233
78.5	95.2441								129.764
78.3	91.2472								202.69
	82.8992								126.318
	64.9363								131.547
	78.9429								142.197
	69.535								120.611
	103.273								147.87
	88.6187								124.556
	111.124								232.348
	83.552								166.02
	105.5								124.761
	92.7								124.761
	105.6
	93.5
	87.9
	87.2

## Sheet: Supplementary fig. 6b
Supplementary Fig. 6b-uncropped

## Sheet: Supplementary fig. 7a
Supplementary Fig. 7a-uncropped

[truncated: 2 more sheets: Supplementary fig. 7b, Sheet14]
